# Supplementary material for: High prevalence of colistin heteroresistance in specific species and lineages of Enterobacter cloacae complex derived from human clinical specimens
Source: Ann Clin Microbiol Antimicrob. 2023 Jul 15;22:60. doi: 10.1186/s12941-023-00610-1 (PMC10350281; doi:10.1186/s12941-023-00610-1)
Supplement: Supplementary file 1 — Additional file 1: Table S1. Sequences of primers used in this study. Table S2. Characteristics of ECC and K. aerogenes clinical isolates used in this study. Table S3. Characteristics of CST-heteroresisatnt ECC clinical isolates. Table S4. CST MICs of none-mcr, mcr-9-positive, and mcr-10-positive ECC isolates. Table S5. Comparison of CST susceptibility of phoPQ-, eptA-, and arnT-deleted mutants of different ECC species. [file 12941_2023_610_MOESM1_ESM.xlsx]

## Sheet: Table S1
Table S1. Sequences of primers used in this study
PCR and DNA sequencing
Primers	Primer sequences (5'-3')	Purpose
hsp60-F	GGTAGAAGAAGGCGTGGTTGC	hsp60 cluster classification of ECC and K. aerogenes clinical isolates
hsp60-R	ATGCATTCGGTGGTGATCATCAG
RT-qPCR
Primers	Primer sequences (5'-3')	Purpose
gyrB-RT-F	TGGTGAGCGAGCTGAACGAG	Internal control gene
gyrB-RT-R	TTCGTGCTCCAGCGGGTAGT
arnT-RTcomF2	GAYTTCTGGCGYTAYTTCTTCTGGGT	Measurement of arnT mRNA expression levels
arnT-RTcomR2	GCMAGCCACGGCAGRCT
Gene deletion
Primers	Primer sequences (5'-3')	Purpose
SMEnt494phoPQRedF	ACAACATAATCGGCGTTAAACTATTCATACCATTTATTTAGGGAGAACAGaataattaaccctcactaaagggcg	phoPQ deletion in SMEnt494
SMEnt494phoPQRedR	GGAAGGACGGGAGCCTGCGTGCGAGATCATCGCTTTTTTCACATAACGGCtaatacgactcactatagggctc
SMEnt513phoPQF	GCAACATAATCAGCGTTAAACTATTCGTACTACATATTCTGGGAGAAAAGaataattaaccctcactaaagggcg	phoPQ deletion in SMEnt513
SMEnt513phoPQR	GGAAGCTCAGCCCCCCGGCTGCGAGATCCTCGCATTTTTCACATAACGGGtaatacgactcactatagggctc
SMEnt819phoPQRedF	AACAACATAATCAGCGTTAAACTATTCATACCAATTATTTAGGGAGAAGAaataattaaccctcactaaagggcg	phoPQ deletion in SMEnt819
SMEnt819phoPQRedR	GGAAGCTCAGTCCCCCGGCTGCGAGATCCTCGCATTTTTCACATAACGGGtaatacgactcactatagggctc
SMEnt835phoPQRedF	AACATAATCAGCGTTAAACTATTCATACTATTAACTCTGGGAGAAAGATGaataattaaccctcactaaagggcg	phoPQ deletion in SMEnt835
SMEnt835phoPQRedR	GGAAGCGCAGGAGCCTGGGTGCGAGATCCGCGCATTTTTCACATAACGGGtaatacgactcactatagggctc
SMEnt1003phoPQRedF	ACTCCATAATCAGCGTTAAACTATTCATACTATTTATTCTGGGAGAAAAGaataattaaccctcactaaagggcg	phoPQ deletion in SMEnt1003
SMEnt1003phoPQRedR	GGAAGCTCAGCCCCCCGGCTGCGAGATCCTCGCATTTTTCACATAACGGGtaatacgactcactatagggctc
SMEnt1062phoPQRedF	GCAACATAATCAGCGTTAAACTATTCATACTATTTATTCTGGGAGAAAAGaataattaaccctcactaaagggcg	phoPQ deletion in SMEnt1062
SMEnt1062phoPQRedR	GGAAGCTCAGCCCCCCGGCTGCGAGATCCTCGCATTTTTCACATAACGGGtaatacgactcactatagggctc
SMEnt1102phoPQRedF	AACATAATCAGCGTTAAACTATTCATACTATTAATTCTGGGAGAAAGATGaataattaaccctcactaaagggcg	phoPQ deletion in SMEnt1102
SMEnt1102phoPQRedR	GGAAGCGCAGAAGCCTGGGTGCGAGATCCGCGCATTTTTCACATAACGGGtaatacgactcactatagggctc
SMEnt494eptARedF	TAATCTTCCCGCCTTATACTCAACACATCACTATAAAGAATGGTTTGTTAaataattaaccctcactaaagggcg	eptA deletion in SMEnt494
SMEnt494eptARedR	ATCGTGTTCAGTGTGTCTGCTCATCGCTGCACTGTATTAGACCATTCGGTtaatacgactcactatagggctc
SMEnt513eptAF	CTTCCCTCTCTATACTCAGCCCATCATCATAAGAACAGGTTTTTCGATCGaataattaaccctcactaaagggcg	eptA deletion in SMEnt513
SMEnt513eptAR	TCTGCTCATGGCCTCACTCTAATAGACCGTTCGGTCTAATGCAAGCCTGTtaatacgactcactatagggctc
SMEnt819eptARedF	CTTCCCTCTCTATACTCGGCCCATCATGACAATAACGGGTTTACCGATCGaataattaaccctcactaaagggcg	eptA deletion in SMEnt819
SMEnt819eptARedR	TCTGCTCATGGCCGCACTCTAATAGACCGTTCGGTCTAATGCAAGCGAGTtaatacgactcactatagggctc
SMEnt835eptARedF	TCTTCCCTCTCTATACTCGCCTCATCAATATGATGACAGGTTTGTTTTCGaataattaaccctcactaaagggcg	eptA deletion in SMEnt835
SMEnt835eptARedR	TCTGCTCATGGTCGAACTCTAATAGACCGTTCGGTCTATTGCAAGTGAGTtaatacgactcactatagggctc
SMEnt1003eptARedF	CTTCCCTCTTTATACTCGCCACATCATGACAATGACAGGTTTTACGATCGaataattaaccctcactaaagggcg	eptA deletion in SMEnt1003
SMEnt1003eptARedR	TCTGCTCATGGATTCACTCTAATAGACCGTTCGGTCTAATGCAAGCGCTAtaatacgactcactatagggctc
SMEnt1062eptARedF	CTTCCCGCTTTATACTCGGCCCATCATGACAATGACAGGTTTACCGATCGaataattaaccctcactaaagggcg	eptA deletion in SMEnt1062
SMEnt1062eptARedR	TCTGCTCATGGCCGCACTCTAATAGACCGTTCGGTCTAATGCAAGCGAGTtaatacgactcactatagggctc
SMEnt1102eptARedF	TCTTCCCTCTCTATACTCGCCTCATCAATATGATGACAGGTTTCTTTTCGaataattaaccctcactaaagggcg	eptA deletion in SMEnt1102
SMEnt1102eptARedR	TCTGCTCATGGACAAACTCTAATAGACCGTTCGGTCTATTGCAAGGGCGTtaatacgactcactatagggctc
SMEnt494arnTRedF	GCTGGCCGGGAAGGCTGGCTTGGTTATCAACAAACCGTGAGTTCGGGACTaataattaaccctcactaaagggcg	arnT deletion in SMEnt494
SMEnt494arnTRedR	CTGGCCTGCGCAGCTCAGCAGGCTCGCCAGTATCAGCCCGATCCAGGTCAtaatacgactcactatagggctc
SMEnt513arnTF	GCTGGCCGGGAAGGCTGGCTTGGCCATCAACACACCGTGAGTCCGGTCCCaataattaaccctcactaaagggcg	arnTdeletion in SMEnt513
SMEnt513arnTR	CTGCCCCGCGCAGCTGAGCAAGCTTGCCAGTACCAGCCAGGTCCAGGTCAtaatacgactcactatagggctc
SMEnt819arnTRedF	GCTGGCCGGGAAGGCTGGCTTGGCTATCAACAAACCGTGAGTCCGGTCCCaataattaaccctcactaaagggcg	arnTdeletion in SMEnt819
SMEnt819arnTRedR	CTGTCCCGCGCAGCTGAGCAGGCTTGCCAGTATCAGCCAGATCCAGGTCAtaatacgactcactatagggctc
SMEnt835arnTRedF	GCTGGCCGGGAAGGCTGGCTTGGCTATCAACAAACCGTGAGTCCGGTACCaataattaaccctcactaaagggcg	arnTdeletion in SMEnt835
SMEnt835arnTRedR	CTGCCCCGCGCAGGTCAGCAGACTTGCCAGCACCAGCCACCACCAGGTCAtaatacgactcactatagggctc
SMEnt1003arnTRedF	GCTGGCCGGGAAGGCTGGCTTGGCTATCAACAAACCGTGAGTCCGGTCCCaataattaaccctcactaaagggcg	arnTdeletion in SMEnt1003
SMEnt1003arnTRedR	CTGTCCCGCGCAGCTCAGCAGGCTTGCCAGTATGAGCCAGGTCCAGGTCAtaatacgactcactatagggctc
SMEnt1062arnTRedF	GCTGGCCGGGAAGGCTGGCTTGGCTATCAACAAACCGTGAGTCCGGTCCAaataattaaccctcactaaagggcg	arnTdeletion in SMEnt1062
SMEnt1062arnTRedR	CTGTCCTGCACAGCTGAGCAGGCTTGCCAGTATCAGCCAGATCCAGGTCAtaatacgactcactatagggctc
SMEnt1102arnTRedF	GCTGGCCGGGAAGGCTGGCTTGGCTATCAACAAACCGTGAGTCCGGTACCaataattaaccctcactaaagggcg	arnTeletion in SMEnt1102
SMEnt1102arnTRedR	CTGTCCCGCGCAGGTCAGCAGGCTTGCCAGCACCAGCCAAAGCCAGGTCAtaatacgactcactatagggctc
Small letters indicate conserved nucleotide sequences of the kanamycin resistance cassette.
Gene deletion confirmed by PCR
Primers	Primer sequences (5'-3')	Purpose
SMEnt494phoPQ-F	GCGCGATGTCCCATGGCTGA	phoPQ deletion in SMEnt494 confirmed by PCR
SMEnt494phoPQ-R	CTCCACCACGCGGCAATCCA
SMEnt513phoPQF	CTGCCGGATATCGCCATTGT	phoPQ deletion in SMEnt513 confirmed by PCR
SMEnt513phoPQR	TCACATCCTGCGGGTACTGC
SMEnt819phoPQ-F	TCCGGCGACGCTGAACATGC	phoPQ deletion in SMEnt819 confirmed by PCR
SMEnt819phoPQ-R	TCACCGGCTCGGCATCATCG
SMEnt835phoPQ-F	GCTCTGGGCGCAGCGTGATG	phoPQ deletion in SMEnt835 confirmed by PCR
SMEnt835phoPQ-R	CCAGGCGGCAATCCACAGCA
SMEnt1003phoPQ-F	TGGCCGCAAACCTGCTGCTG	phoPQ deletion in SMEnt1003 confirmed by PCR
SMEnt1003phoPQ-R	GTGCAGCTCGCGGCTCAGGA
SMEnt1062phoPQ-F	GAAAACCCCGCTCGCGGTCA	phoPQ deletion in SMEnt1062 confirmed by PCR
SMEnt1062phoPQ-R	GGATCCCCGGGCCATCATCC
SMEnt1102phoPQ-F	TCGGGTCTGGGGCTGGTTCG	phoPQ deletion in SMEnt1102 confirmed by PCR
SMEnt1102phoPQ-R	TCACCGGCTCGGCATCATCG
SMEnt494eptA-F	GCTGCTGACGCCGCAGATCG	eptA deletion in SMEnt494 confirmed by PCR
SMEnt494eptA-R	CGGGGTCGTTTCGCGACCAT
SMEnt513eptAF	CCAACCTGCGACACGAACGA	eptA deletion in SMEnt513 confirmed by PCR
SMEnt513eptAR	GCGTAAGCACTGCGCGTTGA
SMEnt819eptA-F	CCGCGATGCTCGGTGCTCTG	eptA deletion in SMEnt819 confirmed by PCR
SMEnt819eptA-R	GCGCGTCATGCCGGAGAACA
SMEnt835eptA-F	ATTGCCCCGGTGCGGTTTCA	eptA deletion in SMEnt835 confirmed by PCR
SMEnt835eptA-R	CACGGCGGCGACAAGGATGA
SMEnt1003eptA-F	TTCCCGCAGGCCTCCTCGTG	eptA deletion in SMEnt1003 confirmed by PCR
SMEnt1003eptA-R	GCCGTGGCTGCCCATCAGGT
SMEnt1062eptA-F	CTCGGCGCCCTGCTGGTGAT	eptA deletion in SMEnt1062 confirmed by PCR
SMEnt1062eptA-R	TGCGCGTCATGCCCGAGAAC
SMEnt1102eptA-F	GGCCTCACGTGCCGCGAACT	eptA deletion in SMEnt1102 confirmed by PCR
SMEnt1102eptA-R	GCCGTGGCTGCCCATCAGGT
SMEnt494arnT-F	CTGGCCGCGCAGGCAAAAAG	arnT deletion in SMEnt494 confirmed by PCR
SMEnt494arnT-R	CAGCCCCCAGGGCAGGACAA
SMEnt513arnTF	GATTTCTGGCGTTACTTCTTCTGGGT	arnTdeletion in SMEnt513 confirmed by PCR
SMEnt513arnTR	GCCAGCCACGGCAGACT
SMEnt819arnT-F	GCGCGAGCCGCTTCAGGAAA	arnTdeletion in SMEnt819 confirmed by PCR
SMEnt819arnT-R	CAGCGATACGCGCCCCTGCT
SMEnt835arnT-F	CTGCGGCATGGGGGTGATGA	arnTdeletion in SMEnt835 confirmed by PCR
SMEnt835arnT-R	TGTGCTGGGCGTCGCTTTGG
SMEnt1003arnT-F	GCGGTGCTGGACCCCATCGT	arnTdeletion in SMEnt1003 confirmed by PCR
SMEnt1003arnT-R	GGACCGCGAGCCAGCCAAAA
SMEnt1062arnT-F	CGGCGGAGAAGGGTGCCAGA	arnTdeletion in SMEnt1062 confirmed by PCR
SMEnt1062arnT-R	AGAGCGCCGCAAGCCACCAG
SMEnt1102arnT-F	CTGCGGCATGGGGGTGATGA	arnTeletion in SMEnt1102 confirmed by PCR
SMEnt1102arnT-R	TGTGCTGGGCGTCGCTTTGG

## Sheet: Table S2
Table S2. Characteristics of ECC and K. aerogenes clinical isolates used in this study
Strain name	Origin of clinical specimens	ECC species a	hsp60 cluster	CST MIC (mg/L)	CST-susceptibility	Skip-well b	PAP test c	Turbidity (0.5 mg/L CST) d	Turbidity (1 mg/L CST) d	CST-heteroresistant	Accession number
SMEnt164	respiratory	E. asburiae	I	1	S	no	5.0 x 10-9	0.509784	0.0275609	no	DRX398430
SMEnt184	respiratory	E. asburiae	I	0.5	S	no	3.3 x 10-9	0.0379563	0.039134	no	DRX398431
SMEnt271	other	E. asburiae	I	0.5	S	no	1.4 x 10-9	0.0361652	0.036075	no	DRX398432
SMEnt279	respiratory	E. asburiae	I	0.5	S	no	3.1 x 10-9	0.0338007	0.0257887	no	DRX398433
SMEnt297	other	E. asburiae	I	32	R	yes	3.2 x 10-3	0.297348	0.0372475	yes	DRX398434
SMEnt338	other	E. asburiae	I	> 128	R	yes	6.4 x 10-3	0.035264	0.194481	yes	DRX398435
SMEnt392	other	E. asburiae	I	1	S	no	2.6 x 10-9	0.388305	0.0355911	no	DRX398436
SMEnt395	respiratory	E. asburiae	I	1	S	no	1.5 x 10-9	0.201584	0.0329139	no	DRX398437
SMEnt421	respiratory	E. asburiae	I	1	S	no	2.1 x 10-9	0.328914	0.0366162	no	DRX398438
SMEnt434	respiratory	E. asburiae	I	0.5	S	no	4.1 x 10-9	0.0337172	0.0336338	no	DRX398439
SMEnt451	respiratory	E. asburiae	I	0.5	S	no	3.3 x 10-9	0.03374	0.0339924	no	DRX398440
SMEnt478	respiratory	E. soli	I	0.5	S	no	4.3 x 10-9	0.0416148	0.0335576	no	DRX398524
SMEnt494	respiratory	E. cancerogenus	I	128	R	no	1.0 x 10-3	0.408809	0.531814	yes	DRX398453
SMEnt610	respiratory	E. asburiae	I	1	S	no	3.2 x 10-9	0.543094	0.0445123	no	DRX398441
SMEnt611	respiratory	E. asburiae	I	0.5	S	no	5.2 x 10-9	0.0468189	0.0470536	no	DRX398442
SMEnt612	respiratory	E. asburiae	I	0.5	S	no	1.2 x 10-9	0.0371573	0.0387807	no	DRX398443
SMEnt633	urine	E. asburiae	I	0.5	S	no	9.1 x 10-9	0.035793	0.0368509	no	DRX398444
SMEnt742	respiratory	E. asburiae	I	> 128	R	yes	1.4 x 10-2	0.517418	0.0378644	yes	DRX398445
SMEnt811	other	E. asburiae	I	0.5	S	no	4.3 x 10-9	0.0372965	0.0383378	no	DRX398446
SMEnt819	other	E. asburiae	I	128	R	no	5.0 x 10-3	0.365048	0.275663	yes	DRX398447
SMEnt844	other	E. asburiae	I	1	S	no	4.2 x 10-9	0.361427	0.043711	no	DRX398448
SMEnt853	other	E. asburiae	I	128	R	no	7.1 x 10-3	0.233488	0.233572	yes	DRX398449
SMEnt865	respiratory	E. asburiae	I	1	S	no	3.2 x 10-9	0.311328	0.0369769	no	DRX398450
SMEnt956	respiratory	E. asburiae	I	> 128	R	yes	1.2 x 10-3	0.66909	0.0363069	yes	DRX398451
SMEnt1159	respiratory	E. asburiae	I	> 128	R	yes	2.1 x 10-2	0.0370671	0.544913	yes	DRX398452
SMEnt197	respiratory	E. kobei	II	> 128	R	no	1.1 x 10-2	0.154903	0.532467	yes	DRX398484
SMEnt287	other	E. kobei	II	> 128	R	no	1.4 x 10-3	0.628668	0.432836	yes	DRX398485
SMEnt448	blood	E. kobei	II	> 128	R	no	2.2 x 10-3	0.352344	0.807069	yes	DRX398486
SMEnt511	other	E. kobei	II	> 128	R	no	1.1 x 10-3	0.467397	0.44414	yes	DRX398487
SMEnt513	other	E. kobei	II	> 128	R	yes	6.1 x 10-3	0.346822	0.0342929	yes	DRX398488
SMEnt531	respiratory	E. kobei	II	> 128	R	no	5.0 x 10-3	0.0965243	0.438354	yes	DRX398489
SMEnt638	respiratory	E. kobei	II	> 128	R	no	1.3 x 10-3	0.486984	0.6075	yes	DRX398490
SMEnt645	other	E. kobei	II	> 128	R	no	5.1 x 10-2	0.438437	0.579516	yes	DRX398491
SMEnt783	respiratory	E. kobei	II	> 128	R	no	9.0 x 10-2	0.408809	0.531814	yes	DRX398492
SMEnt831	urine	E. kobei	II	> 128	R	yes	4.0 x 10-2	0.304764	0.0631363	yes	DRX398493
SMEnt860	urine	E. kobei	II	1	S	no	7.3 x 10-9	0.415457	0.0340511	no	DRX398494
SMEnt883	respiratory	E. kobei	II	> 128	R	no	8.3 x 10-2	0.381864	0.48238	yes	DRX398495
SMEnt1015	other	E. kobei	II	> 128	R	no	1.3 x 10-2	0.239798	0.238252	yes	DRX398496
SMEnt1103	respiratory	E. kobei	II	> 128	R	no	8.3 x 10-3	0.729629	0.418806	yes	DRX398497
SMEnt1198	other	E. kobei	II	> 128	R	no	7.3 x 10-3	0.467397	0.44414	yes	DRX398498
SMEnt62	urine	E. hormaechei subsp. hoffmannii	III	1	S	no	2.2 x 10-9	0.466891	0.0252419	no	DRX398462
SMEnt375	other	E. hormaechei subsp. hoffmannii	III	1	S	no	3.0 x 10-9	0.383337	0.0351358	no	DRX398463
SMEnt749	other	E. chuandaensis	III	128	R	no	2.1 x 10-2	0.578284	0.687281	yes	DRX398454
SMEnt263	other	E. roggenkampii	IV	32	R	no	3.1 x 10-4	0.552871	0.578411	yes	DRX398515
SMEnt328	respiratory	E. roggenkampii	IV	8	R	no	2.2 x 10-4	0.4591	0.523961	yes	DRX398516
SMEnt374	respiratory	E. roggenkampii	IV	16	R	yes	1.1 x 10-3	0.377855	0.0332254	yes	DRX398517
SMEnt667	other	E. roggenkampii	IV	16	R	yes	1.0 x 10-4	0.492965	0.0358045	yes	DRX398518
SMEnt876	respiratory	E. roggenkampii	IV	> 128	R	no	3.2 x 10-2	0.445437	0.534271	yes	DRX398519
SMEnt1047	respiratory	E. roggenkampii	IV	> 128	R	no	9.2 x 10-3	0.649641	0.420798	yes	DRX398520
SMEnt1062	urine	E. roggenkampii	IV	128	R	no	5.2 x 10-3	0.741018	0.618006	yes	DRX398521
SMEnt1096	respiratory	E. roggenkampii	IV	> 128	R	no	1.4 x 10-2	0.134978	0.536839	yes	DRX398522
SMEnt1129	urine	E. roggenkampii	IV	> 128	R	no	3.1 x 10-3	0.442009	0.424423	yes	DRX398523
SMEnt343	urine	E. chuandaensis	IX	> 128	R	yes	9.4 x 10-3	0.0334669	0.396929	yes	DRX398455
SMEnt364	respiratory	E. chuandaensis	IX	> 128	R	no	5.4 x 10-4	0.426139	0.549157	yes	DRX398456
SMEnt384	other	E. chuandaensis	IX	0.5	S	no	5.3 x 10-9	0.0465368	0.0441919	no	DRX398457
SMEnt1003	respiratory	E. chuandaensis	IX	> 128	R	no	6.2 x 10-2	0.739083	0.508372	yes	DRX398458
SMEnt133	other	ND	V	1	S	no	9.1 x 10-9	0.344684	0.0340511	no	ND
SMEnt175	respiratory	ND	V	0.5	S	no	2.6 x 10-9	0.0483483	0.0330669	no	ND
SMEnt225	other	ND	V	1	S	no	4.4 x 10-9	0.457643	0.0426718	no	ND
SMEnt231	respiratory	E. ludwigii	V	1	S	no	5.1 x 10-9	0.345377	0.0400426	no	DRX398499
SMEnt288	other	ND	V	1	S	no	2.6 x 10-9	0.51743	0.0691274	no	ND
SMEnt365	other	ND	V	1	S	no	9.0 x 10-9	0.314856	0.0259961	no	ND
SMEnt377	respiratory	ND	V	0.5	S	no	3.5 x 10-9	0.0414711	0.0398484	no	ND
SMEnt429	respiratory	ND	V	0.5	S	no	2.5 x 10-9	0.0558871	0.0374858	no	ND
SMEnt439	blood	E. ludwigii	V	0.5	S	no	2.4 x 10-9	0.0321508	0.0351472	no	DRX398500
SMEnt454	respiratory	E. ludwigii	V	0.5	S	no	3.4 x 10-9	0.0406219	0.0378788	no	DRX398501
SMEnt497	urine	E. ludwigii	V	1	S	no	1.1 x 10-8	0.363699	0.0372813	no	DRX398502
SMEnt504	urine	E. ludwigii	V	0.5	S	no	3.2 x 10-9	0.0395799	0.0380311	no	DRX398503
SMEnt557	other	ND	V	0.5	S	no	1.5 x 10-8	0.0490399	0.0328931	no	ND
SMEnt616	respiratory	ND	V	0.5	S	no	2.2 x 10-9	0.0325046	0.0355339	no	ND
SMEnt630	urine	E. ludwigii	V	1	S	no	1.9 x 10-9	0.468832	0.034531	no	DRX398504
SMEnt678	blood	E. ludwigii	V	1	S	no	5.1 x 10-9	0.4235	0.0464401	no	DRX398505
SMEnt687	other	E. ludwigii	V	1	S	no	1.2 x 10-9	0.543007	0.0756183	no	DRX398506
SMEnt722	other	ND	V	0.5	S	no	3.1 x 10-9	0.0451808	0.0288055	no	ND
SMEnt738	respiratory	ND	V	1	S	no	4.1 x 10-9	0.291364	0.0240565	no	ND
SMEnt739	other	E. ludwigii	V	0.5	S	no	3.1 x 10-9	0.0371026	0.0495682	no	DRX398507
SMEnt778	other	E. ludwigii	V	1	S	no	3.2 x 10-9	0.382906	0.0419885	no	DRX398508
SMEnt780	other	E. ludwigii	V	0.5	S	no	2.4 x 10-9	0.0397695	0.0531311	no	DRX398509
SMEnt806	other	E. ludwigii	V	1	S	no	2.1 x 10-9	0.468832	0.034531	no	DRX398510
SMEnt846	blood	E. ludwigii	V	1	S	no	8.4 x 10-9	0.387867	0.0425326	no	DRX398511
SMEnt847	respiratory	E. ludwigii	V	0.5	S	no	2.3 x 10-9	0.0490399	0.0328931	no	DRX398512
SMEnt1098	respiratory	ND	V	0.5	S	no	7.1 x 10-9	0.0475716	0.0429849	no	ND
SMEnt1167	other	E. ludwigii	V	1	S	no	1.1 x 10-9	0.540917	0.0593157	no	DRX398513
SMEnt124	other	ND	VI	0.5	S	no	5.3 x 10-9	0.0323809	0.0357143	no	ND
SMEnt150	other	E. hormaechei subsp. xiangfangensis	VI	0.5	S	no	1.3 x 10-9	0.0384414	0.0347351	no	DRX398478
SMEnt151	other	ND	VI	1	S	no	3.3 x 10-9	0.436369	0.0478512	no	ND
SMEnt308	urine	E. hormaechei subsp. oharae	VI	0.5	S	no	2.6 x 10-9	0.0498697	0.0353256	no	DRX398464
SMEnt383	respiratory	E. hormaechei subsp. xiangfangensis	VI	0.5	S	no	2.4 x 10-9	0.0325046	0.0355339	no	DRX398479
SMEnt485	respiratory	E. hormaechei subsp. xiangfangensis	VI	1	S	no	3.1 x 10-9	0.332165	0.034218	no	DRX398480
SMEnt593	respiratory	ND	VI	1	S	no	3.6 x 10-9	0.347497	0.034329	no	ND
SMEnt712	respiratory	ND	VI	1	S	no	2.8 x 10-9	0.295851	0.0343675	no	ND
SMEnt755	respiratory	ND	VI	1	S	no	2.2 x 10-9	0.415747	0.0455898	no	ND
SMEnt830	blood	ND	VI	1	S	no	1.0 x 10-8	0.301269	0.0421883	no	ND
SMEnt879	other	ND	VI	0.5	S	no	3.1 x 10-9	0.0443873	0.03722	no	ND
SMEnt881	other	ND	VI	1	S	no	2.0 x 10-9	0.437681	0.0367008	no	ND
SMEnt955	urine	ND	VI	1	S	no	7.3 x 10-9	0.435746	0.0365386	no	ND
SMEnt997	urine	ND	VI	0.5	S	no	4.2 x 10-9	0.0403235	0.0338124	no	ND
SMEnt1008	urine	E. hormaechei subsp. xiangfangensis	VI	1	S	no	4.0 x 10-9	0.204103	0.035748	no	DRX398481
SMEnt1145	respiratory	E. hormaechei subsp. xiangfangensis	VI	0.5	S	no	1.2 x 10-9	0.0401325	0.0336523	no	DRX398482
SMEnt1189	respiratory	E. hormaechei subsp. xiangfangensis	VI	0.5	S	no	1.2 x 10-9	0.0435746	0.0365386	no	DRX398483
SMEnt28	other	ND	VIII	1	S	no	3.0 x 10-9	0.422818	0.0715336	no	ND
SMEnt35	other	ND	VIII	0.5	S	no	1.2 x 10-9	0.0204103	0.035748	no	ND
SMEnt52	blood	E. hormaechei subsp. steigerwaltii	VIII	1	S	no	2.6 x 10-9	0.374335	0.0486512	no	DRX398465
SMEnt81	respiratory	ND	VIII	0.5	S	no	5.1 x 10-9	0.0264648	0.0463523	no	ND
SMEnt89	blood	E. hormaechei subsp. steigerwaltii	VIII	1	S	no	2.8 x 10-9	0.501044	0.0673857	no	DRX398466
SMEnt91	respiratory	ND	VIII	1	S	no	1.6 x 10-9	0.518236	0.0354437	no	ND
SMEnt132	respiratory	E. hormaechei subsp. steigerwaltii	VIII	1	S	no	2.0 x 10-9	0.213856	0.0374562	no	DRX398467
SMEnt168	other	ND	VIII	1	S	no	4.5 x 10-9	0.336862	0.0504846	no	ND
SMEnt321	respiratory	ND	VIII	1	S	no	2.1 x 10-9	0.38091	0.0512287	no	ND
SMEnt326	other	ND	VIII	0.5	S	no	2.3 x 10-9	0.0247576	0.0218774	no	ND
SMEnt468	respiratory	ND	VIII	0.5	S	no	1.7 x 10-9	0.055254	0.0715336	no	ND
SMEnt474	respiratory	ND	VIII	0.5	S	no	2.6 x 10-9	0.0538566	0.0453778	no	ND
SMEnt475	urine	ND	VIII	0.5	S	no	2.3 x 10-9	0.0201492	0.0352908	no	ND
SMEnt488	other	E. hormaechei subsp. steigerwaltii	VIII	1	S	no	1.2 x 10-9	0.531311	0.0556536	no	DRX398468
SMEnt501	respiratory	E. hormaechei subsp. steigerwaltii	VIII	0.5	S	no	5.4 x 10-9	0.0306318	0.0662024	no	DRX398469
SMEnt544	respiratory	ND	VIII	0.5	S	no	4.1 x 10-9	0.054122	0.0566916	no	ND
SMEnt554	respiratory	ND	VIII	0.5	S	no	5.1 x 10-9	0.0322367	0.0483123	no	ND
SMEnt733	respiratory	ND	VIII	0.5	S	no	1.2 x 10-9	0.0218774	0.0383176	no	ND
SMEnt750	blood	E. hormaechei subsp. steigerwaltii	VIII	1	S	no	5.4 x 10-9	0.264207	0.0306318	no	DRX398470
SMEnt751	blood	ND	VIII	0.5	S	no	2.0 x 10-9	0.0266363	0.0308818	no	ND
SMEnt803	respiratory	ND	VIII	0.5	S	no	2.3 x 10-9	0.036628	0.0489341	no	ND
SMEnt805	respiratory	E. hormaechei subsp. steigerwaltii	VIII	1	S	no	3.9 x 10-9	0.383176	0.0393024	no	DRX398471
SMEnt807	respiratory	ND	VIII	0.5	S	no	3.5 x 10-9	0.0354586	0.0363699	no	ND
SMEnt949	respiratory	ND	VIII	0.5	S	no	1.5 x 10-9	0.0377487	0.0293742	no	ND
SMEnt979	urine	E. hormaechei subsp. steigerwaltii	VIII	0.5	S	no	4.1 x 10-9	0.0336523	0.0226003	no	DRX398472
SMEnt1021	other	E. hormaechei subsp. steigerwaltii	VIII	0.5	S	no	8.0 x 10-9	0.0546546	0.0348456	no	DRX398473
SMEnt1026	other	ND	VIII	0.5	S	no	8.1 x 10-9	0.0401763	0.0351986	no	ND
SMEnt1036	respiratory	E. hormaechei subsp. steigerwaltii	VIII	0.5	S	no	2.4 x 10-9	0.0407668	0.0449478	no	DRX398474
SMEnt1040	respiratory	ND	VIII	1	S	no	8.1 x 10-9	0.398503	0.0439374	no	ND
SMEnt1082	respiratory	E. hormaechei subsp. steigerwaltii	VIII	0.5	S	no	4.0 x 10-9	0.0521541	0.0486298	no	DRX398475
SMEnt1093	urine	E. hormaechei subsp. steigerwaltii	VIII	1	S	no	4.4 x 10-9	0.379006	0.0388746	no	DRX398476
SMEnt1099	other	ND	VIII	1	S	no	2.1 x 10-9	0.383176	0.0393024	no	ND
SMEnt1136	other	E. hormaechei subsp. steigerwaltii	VIII	1	S	no	2.6 x 10-9	0.374431	0.0291364	no	DRX398477
SMEnt1195	blood	ND	VIII	1	S	no	5.6 x 10-9	0.340883	0.0228931	no	ND
SMEnt1102	urine	E. cloacae subsp. cloacae	XI	> 128	R	no	3.4 x 10-3	0.752554	0.642111	yes	DRX398459
SMEnt835	blood	E. cloacae subsp. dissolvens	XII	> 128	R	no	1.0 x 10-3	0.718296	0.64433	yes	DRX398460
SMEnt856	respiratory	E. cloacae subsp. dissolvens	XII	> 128	R	no	1.0 x 10-3	0.866534	0.707087	yes	DRX398461
SMEnt154	other	E. mori	XIII	0.5	S	no	9.1 x 10-9	0.0336523	0.0226003	no	DRX398514
SMEnt68	respiratory	ND	unclassified	1	S	no	1.2 x 10-9	0.202543	0.0330704	no	ND
SMEnt104	other	ND	unclassified	0.5	S	no	3.2 x 10-9	0.0367478	0.036656	no	ND
SMEnt141	other	ND	unclassified	1	S	no	1.4 x 10-9	0.376449	0.0372223	no	ND
SMEnt213	other	ND	unclassified	0.5	S	no	4.6 x 10-9	0.0358947	0.0369769	no	ND
SMEnt240	respiratory	ND	unclassified	0.5	S	no	5.1 x 10-9	0.0344684	0.0340511	no	ND
SMEnt252	other	ND	unclassified	1	S	no	2.2 x 10-9	0.466891	0.0252419	no	ND
SMEnt322	urine	ND	unclassified	1	S	no	2.7 x 10-9	0.383337	0.0351358	no	ND
SMEnt333	other	ND	unclassified	1	S	no	4.3 x 10-9	0.218874	0.0357368	no	ND
SMEnt345	respiratory	ND	unclassified	0.5	S	no	1.2 x 10-9	0.0335503	0.033133	no	ND
SMEnt397	other	ND	unclassified	1	S	no	5.0 x 10-9	0.304165	0.0355911	no	ND
SMEnt407	urine	ND	unclassified	0.5	S	no	4.2 x 10-9	0.0428607	0.0407011	no	ND
SMEnt409	blood	ND	unclassified	1	S	no	5.2 x 10-9	0.444032	0.0434213	no	ND
SMEnt450	respiratory	ND	unclassified	1	S	no	2.6 x 10-9	0.48579	0.047875	no	ND
SMEnt503	respiratory	ND	unclassified	1	S	no	3.0 x 10-9	0.361652	0.0357143	no	ND
SMEnt538	respiratory	ND	unclassified	1	S	no	4.4 x 10-9	0.364101	0.0361456	no	ND
SMEnt569	urine	ND	unclassified	1	S	no	9.2 x 10-9	0.564899	0.0259857	no	ND
SMEnt597	respiratory	ND	unclassified	1	S	no	3.7 x 10-9	0.384478	0.0384478	no	ND
SMEnt607	urine	ND	unclassified	1	S	no	4.2 x 10-9	0.459957	0.0459957	no	ND
SMEnt621	other	ND	unclassified	1	S	no	1.1 x 10-9	0.430646	0.0436488	no	ND
SMEnt622	other	ND	unclassified	1	S	no	2.3 x 10-9	0.435002	0.0435844	no	ND
SMEnt632	respiratory	ND	unclassified	1	S	no	5.2 x 10-9	0.358003	0.0358003	no	ND
SMEnt765	respiratory	ND	unclassified	0.5	S	no	9.2 x 10-9	0.0529913	0.0355339	no	ND
SMEnt767	other	ND	unclassified	1	S	no	3.2 x 10-9	0.334669	0.0330496	no	ND
SMEnt808	respiratory	ND	unclassified	0.5	S	no	4.2 x 10-9	0.0439658	0.0367478	no	ND
SMEnt928	respiratory	ND	unclassified	0.5	S	no	2.5 x 10-9	0.0508884	0.0387716	no	ND
SMEnt941	respiratory	ND	unclassified	1	S	no	1.6 x 10-9	0.362554	0.0358045	no	ND
SMEnt950	other	ND	unclassified	0.5	S	no	3.2 x 10-9	0.0297259	0.0357202	no	ND
SMEnt1055	respiratory	ND	unclassified	1	S	no	9.1 x 10-9	0.434161	0.044005	no	ND
SMEnt1058	respiratory	ND	unclassified	0.5	S	no	9.1 x 10-9	0.0253165	0.0332254	no	ND
SMEnt1077	respiratory	ND	unclassified	1	S	no	4.2 x 10-9	0.358947	0.0369769	no	ND
CST, colistin; a, ECC species were defined by ANI; b, did not grow in the presence of 0.5 or 1 mg/L CST but grew in the presence of > 1 mg/L CST; c, CST-resistant subpopulations in the presence of 8 mg/L CST
d, (OD600 in the presence of 0.5 or 1 mg/L CST)/(OD600 in the absence of CST); ND, not determined

## Sheet: Table S3
Table S3. Characteristics of CST-heteroresisatnt ECC clinical isolates
Strain name	Origin of clinical specimens	ECC species a	hsp60 cluster	MLST	MIC (mg/L)						Antimicrobial resistance genes
					AMP	CTX	MEM	GEN	AMK	CIP
SMEnt297	other	E. asburiae	I	ST1939	64	0.5	< 0.125	0.25	0.5	< 0.125	aph(6)-Id, aph(3'')-Ib, blaACT-10, fosA, mcr-10, oqxB, oqxA
SMEnt742	respiratory	E. asburiae	I	ST1939	64	0.5	< 0.125	0.25	0.25	< 0.125	aph(6)-Id, aph(3'')-Ib, blaACT-10, fosA, mdf(A), oqxB, oqxA
SMEnt956	respiratory	E. asburiae	I	ST1939	64	0.5	< 0.125	0.5	0.5	< 0.125	aph(6)-Id, aph(3'')-Ib, blaACT-10, fosA, mdf(A), oqxB, oqxA
SMEnt853	other	E. asburiae	I	ST1939	128	> 128	< 0.125	2	4	< 0.125	blaACT-10, fosA, mdf(A), oqxB, oqxA
SMEnt1159	respiratory	E. asburiae	I	ST657	128	< 0.125	< 0.125	0.25	0.5	< 0.125	blaACT-10, fosA, mdf(A), oqxB, oqxA
SMEnt338	other	E. asburiae	I	ST1942	128	32	< 0.125	0.25	0.25	< 0.125	fosA, mdf(A), oqxB, oqxA
SMEnt819	other	E. asburiae	I	ST1952	64	32	< 0.125	0.25	0.25	< 0.125	blaACT-3, fosA, oqxB, oqxA, qnrE1
SMEnt494	respiratory	E. cancerogenus	I	ST1947	128	32	< 0.125	0.25	0.5	< 0.125	blaACT-12, fosA
SMEnt197	respiratory	E. kobei	II	ST125	64	< 0.125	< 0.125	0.25	0.5	< 0.125	aph(6)-Id, aph(3'')-Ib, blaACT-9, fosA, mcr-9, oqxB, oqxA
SMEnt287	other	E. kobei	II	ST125	128	< 0.125	< 0.125	0.25	0.25	< 0.125	blaACT-9, mcr-10, oqxB, oqxA
SMEnt448	blood	E. kobei	II	ST125	64	0.5	< 0.125	0.25	0.25	< 0.125	blaACT-9, fosA, oqxB, oqxA
SMEnt511	other	E. kobei	II	ST125	64	64	< 0.125	0.25	0.5	< 0.125	blaACT-9, fosA, oqxB, oqxA
SMEnt513	other	E. kobei	II	ST125	64	64	< 0.125	0.5	0.5	< 0.125	blaACT-9, fosA, oqxB, oqxA
SMEnt1015	other	E. kobei	II	ST125	128	0.5	< 0.125	0.5	0.5	< 0.125	blaACT-9, fosA, oqxB, oqxA
SMEnt638	respiratory	E. kobei	II	ST1949	64	< 0.125	< 0.125	0.25	0.5	< 0.125	blaACT-9, fosA, oqxB, oqxA
SMEnt645	other	E. kobei	II	ST1949	128	< 0.125	< 0.125	0.25	0.5	< 0.125	blaACT-9, fosA, oqxB, oqxA
SMEnt531	respiratory	E. kobei	II	ST423	64	< 0.125	< 0.125	0.5	0.5	< 0.125	blaACT-9, fosA, oqxB, oqxA
SMEnt783	respiratory	E. kobei	II	ST1001	64	< 0.125	< 0.125	0.25	0.25	< 0.125	blaACT-9, fosA, oqxB, oqxA
SMEnt883	respiratory	E. kobei	II	ST731	128	< 0.125	< 0.125	0.5	0.25	< 0.125	blaACT-9, fosA, oqxB, oqxA
SMEnt1103	respiratory	E. kobei	II	ST584	128	128	< 0.125	0.25	0.25	< 0.125	blaACT-9, fosA, oqxB, oqxA
SMEnt1198	other	E. kobei	II	ST191	64	< 0.125	< 0.125	0.5	0.5	< 0.125	blaACT-9, fosA, oqxB, oqxA
SMEnt831	urine	E. kobei	II	ST1939	64	128	< 0.125	0.5	0.5	< 0.125	aph(6)-Id, aph(3'')-Ib, blaACT-9, mcr-9, fosA, oqxB, oqxA
SMEnt749	other	E. chuandaensis	III	ST1950	128	32	< 0.125	0.5	0.5	< 0.125	blaACT-6, fosA, mdf(A), oqxB, oqxA
SMEnt263	other	E. roggenkampii	IV	ST997	64	< 0.125	< 0.125	0.25	0.5	< 0.125	blaMIR-6, mcr-10, mdf(A)
SMEnt876	respiratory	E. roggenkampii	IV	ST997	64	0.5	< 0.125	0.25	0.25	< 0.125	blaMIR-6, mcr-10, mdf(A)
SMEnt1047	respiratory	E. roggenkampii	IV	ST997	64	0.5	< 0.125	0.5	0.5	< 0.125	blaMIR-6, mcr-10, mdf(A)
SMEnt1096	respiratory	E. roggenkampii	IV	ST997	64	< 0.125	< 0.125	0.25	0.5	< 0.125	blaMIR-6, mdf(A)
SMEnt328	respiratory	E. roggenkampii	IV	ST681	64	< 0.125	< 0.125	0.25	0.5	< 0.125	blaMIR-5, fosA, mdf(A)
SMEnt374	respiratory	E. roggenkampii	IV	ST681	128	< 0.125	< 0.125	0.25	0.25	< 0.125	blaMIR-5, fosA, mdf(A)
SMEnt667	other	E. roggenkampii	IV	ST702	64	> 128	64	0.5	0.5	< 0.125	aadA3, blaMIR-3, mcr-10, mdf(A), oqxB, oqxA
SMEnt1062	urine	E. roggenkampii	IV	ST41	64	0.5	< 0.125	0.25	0.25	< 0.125	blaMIR-3, fosA, mdf(A), oqxB, oqxA
SMEnt1129	urine	E. roggenkampii	IV	ST963	64	< 0.125	< 0.125	0.25	0.25	< 0.125	blaMIR-1, mcr-10, mdf(A), oqxB, oqxA
SMEnt343	urine	E. chuandaensis	IX	ST1943	128	4	< 0.125	0.25	1	< 0.125	blaACT-6, fosA, mdf(A), oqxB, oqxA
SMEnt364	respiratory	E. chuandaensis	IX	ST1317	64	4	< 0.125	0.5	0.25	< 0.125	blaACT-6, fosA, mdf(A), oqxB, oqxA
SMEnt1003	respiratory	E. chuandaensis	IX	ST1304	128	0.5	< 0.125	0.25	0.25	< 0.125	blaACT-6, fosA, oqxB, oqxA
SMEnt1102	urine	E. cloacae subsp. cloacae	XI	ST477	64	4	< 0.125	0.25	0.5	< 0.125	blaCMH-3, fosA, mdf(A), oqxB
SMEnt835	blood	E. cloacae subsp. dissolvens	XII	ST1953	128	0.5	< 0.125	0.25	0.25	< 0.125	blaCMH-3, fosA, oqxB, oqxA
SMEnt856	respiratory	E. cloacae subsp. dissolvens	XII	ST1953	64	0.5	< 0.125	0.5	0.5	< 0.125	blaCMH-3, fosA, oqxB, oqxA
a, ECC species were defined by ANI; AMP, ampicillin; CTX, cefotaxime; MEM, meropenem; GEN, gentamicin; AMK, amikacin; CIP, ciprofloxacin

## Sheet: Table S4
Table S4. CST MICs of none-mcr, mcr-9-positive, and mcr-10-positive ECC isolates
ECC isolates (No. of isolates)	CST MIC (mg/ L)
	0	0.125	0.25	0.5	1	2	4	8	16	32	64	128	> 128
none-mcr (125)	-	-	-	43	52	-	-	-	2	1	-	2	25
mcr-9-positive (5)	-	-	-	1	2	-	-	-	-	-	-	1	1
mcr-10-positive (8)	-	-	-	-	2	-	-	1	-	1	-	2	2
Breakpoint, 2 mg/L of CST

## Sheet: Table S5
Table S5. Comparison of CST susceptibility of phoPQ-, eptA-, and arnT-deleted mutants of different ECC species
Parent strain	ECC species (hsp60 cluster)	CST MIC (mg/L)
		Parent strains	ΔphoPQ	ΔeptA	ΔarnT
SMEnt819	E.asburiae (I)	> 128 b	1	> 128 b	1
SMEnt494	E.cancerogenus (I)	128 b	1	64 b	1
SMEnt1102	E.cloacae subsp. cloacae (XI)	> 128 b	1	> 128 b	1
SMEnt835	E.cloacae subsp. dissolvens (XII)	> 128 b	1	> 128 b	1
SMEnt513	E.kobei (II)	> 128 b	1	> 128 b	1
SMEnt1062	E.roggenkampii (IV)	128 b	1	64 b	1
SMEnt1003	E.chuandaensis (IX) a	> 128 b	1	> 128 b	1
Breakpoint, 2 mg/L CST; a, ANI value 94.1 %; b, CST-heteroresistant
